# Supplementary material for: Assessing Self-Help Orientation Among German Rehabilitation Clinics: Website Content Analysis
Source: J Med Internet Res. 2025 Nov 3;27:e67428. doi: 10.2196/67428 (PMC12582875; doi:10.2196/67428)
Supplement: Multimedia Appendix 1 [file jmir-v27-e67428-s001.xlsx]

## Sheet: Criteria and codes
Number (number from the list of inpatient rehabilitation clinics certified by the Federal Working Group for Rehabilitation (BAR) (Version: 22. March 2024))	Federal state (name of the federal state where the rehabilitation clinic is located)	Name (name of the rehabilitation clinic)	Criteria 1: self-help term occurs on website (0="not available"; 1="available")	Criteria 2: self-help term occurs on website as per peer support definition (0="not available"; 1="available")	Criteria 3: low number (≤3) of clicks until self-help reference occurs (0= "6 or more clicks"; 0.5 ="4-5 clicks"; 1="0-3 clicks")	Criteria 4: topic self-help has its own page (0="not available"; 1="available")	Criteria 5: topic self-help has its own tab (0="not available"; 1="available")	Criteria 6: self-help reference is made on the start page (0="not available"; 1="available")	Criteria 7: contact to self-help groups/organisations is available (0="not available"; 1="available")	Criteria 8: links to self-help pages exist (0="not available"; 1="available")	Criteria 9: contact to the federal self-help clearinghouse is stated (0="not available"; 1="available")	Criteria 10: contact to local self-help clearinghouse is given (0="not available"; 1="available")	Criteria 11: rehabilitees are the addressees of the self-help reference made (0="not available"; 1="available")	Criteria 12: the role/objective of self-help is stated (0="not available"; 1="available")	Criteria 13: actuality of the self-help information (e.g. links) is given (0="not available"; 1="available")	Criteria 14: written external download material from self-help exists (0="not available"; 1="available")	Criteria 15: internal contact person for self-help is offered (0="not available"; 1="available")	Criteria 16: written internal clinic download material includes self-help (0="not available"; 1="available")	SPiG membership (0="not a member of the network"; 1="member of the network")	Homepage (Link to the homepage used for the analysis)	Sponsorship type (1="rehabilication clinic is statutory-owned"; 2="rehabilication clinic is owned by a non-profit organization"; 3="rehabilication clinic is privately owned")	Size (number of available beds)	Oncology (N/A= "rehabiliation clinic does not specialize in oncology"; 1="rehabilitation clinic specializes in oncology")	Orthopaedics (N/A= "rehabiliation clinic does not specialize in orthopaedics"; 1="rehabilitation clinic specializes in orthopaedics")	Neurology (N/A= "rehabiliation clinic does not specialize in neurology"; 1="rehabilitation clinic specializes in neurology")	Psychosomatics (N/A= "rehabiliation clinic does not specialize in psychosomatics"; 1="rehabilitation clinic specializes in psychosomatics")	Addiction (N/A= "rehabiliation clinic does not specialize in addiction treatment"; 1="rehabilitation clinic specializes in addiction treatment")	Score (self-help orientation score achieved by the rehabiliation clinic (range= 0-16) [Levels of self-help orientation: 0-1= "not at all"; 2-5= "somewhat"; 5.5-11.5= "fully"; and 12-16= "exceptionally self-help oriented"])	Low/ high score (dichotomised self-help orientation score (0= "low/basic self-help orientation"; 1= "high/advanced")
